# Supplementary material for: Ginsenoside Rh1 Inhibits Angiotensin II-Induced Vascular Smooth Muscle Cell Migration and Proliferation through Suppression of the ROS-Mediated ERK1/2/p90RSK/KLF4 Signaling Pathway
Source: Antioxidants (Basel). 2022 Mar 27;11(4):643. doi: 10.3390/antiox11040643 (PMC9030830; doi:10.3390/antiox11040643)
Supplement: Supplementary file 1 [file antioxidants-11-00643-s001.zip]

Archive with 2 entries (2 files):
- Figure S1.pdf
- File S1.pdf
